# Supplementary material for: A CT Dataset with RECIST Measurements and Comprehensive Segmentation Masks for Tumors and Lymph Nodes
Source: Sci Data. 2026 Jan 20;13:270. doi: 10.1038/s41597-026-06597-6 (PMC12917031; doi:10.1038/s41597-026-06597-6)
Supplement: Supplementary file 2 — Open datasets with annotations of tumors [file 41597_2026_6597_MOESM2_ESM.xlsx]

## Sheet: open_datasets_with_tumor_seg_an
Dataset	Modality	Anatomical region	Affected organ	File format	Primary diagnosis	Age	Sex	Race/Ethnicity	Pathologies	Lesions	Labels	Images	Images with annotated lesions	Images without lesions	Annotated lesions	Annotated volume (ml)	Patients	Multicentric data	Annotators	Annotation approach	Years of experience of annotators	License
autoPET	PET-CT	Whole-body	Lymph nodes, Lung, Skin	DICOM	Reported	Reported	Reported	Not Reported	Lymphoma, Lung cancer, Melanoma	Primary tumor, Metastases	Lesion	1014	501	513	7141	110086	900	No	1	Manual	10	TCIA Restricted
MSD-Liver	CT	Abdomen	Liver	NIfTI	Not Reported	Not Reported	Not Reported	Not Reported	Hepatocellular carcinoma, Colorectal cancer, Breast cancer, Lung cancer	Primary tumor, Metastases	Liver, Cancer	201	118	13	857	10213.2		Yes	4	Manual	3	CC BY-SA 4.0
MSD-Lung	CT	Thorax	Lung	NIfTI	Reported	Reported	Reported	Reported	Non-small cell lung cancer	Primary tumor	Cancer	95	63	0	70	1384.8		No	2	Initial segmentation + Manual Refinement	5	CC BY-SA 4.0
MSD-Pancreas	CT	Abdomen	Pancreas	NIfTI	Not Reported	Not Reported	Not Reported	Not Reported	Pancreatic cancer	Primary tumor, Cyst	Pancreas, Cancer	420	281	1	283	3635.3		No	1	Manual		CC BY-SA 4.0
MSD-Colon	CT	Abdomen	Colon	NIfTI	Reported	Not Reported	Not Reported	Not Reported	Colon cancer	Primary tumor	Cancer	190	126	0	130	4540.2		No	1	Manual		CC BY-SA 4.0
MSD-HepaticVessel	CT	Abdomen	Liver	NIfTI	Not Reported	Not Reported	Not Reported	Not Reported	Hepatocellular carcinoma	Primary tumor, Metastases	Vessel, Tumor	443	303	0	532	42257.9		No	1	Initial segmentation + Manual Refinement		CC BY-SA 4.0
Adrenal-ACC-Ki67	CT	Abdomen	Adrenal glands	DICOM	Reported	Reported	Reported	Reported	Adrenocortical carcinoma	Primary tumor	Tumor	53	53	0	54	28150.8	53	No	1	Initial segmentation + Manual Refinement		CC BY 4.0
GLIS-RT	CT	Head-and-neck	Brain	DICOM	Reported	Not Reported	Not Reported	Not Reported	Glioblastoma, Astrocytoma, Low Grade Glioma	Primary tumor	Gross Tumor Volume	230	230	0	250	32594.6	230	No		Manual		TCIA Restricted
HCC-TACE-Seg	CT	Abdomen	Liver	DICOM	Reported	Reported	Reported	Not Reported	Hepatocellular carcinoma	Primary tumor	Kidney, Tumor, Vessels, Aorta	105	105	0	145	40024.5	105	No	4	Initial segmentation + Manual Refinement	20	CC BY 4.0
NSCLC Radiogenomics	PET-CT	Thorax	Lung	DICOM	Reported	Reported	Reported	Not Reported	Non-small cell lung cancer	Primary tumor	Tumor	144	144	0	156	3905.5	144	No	1	Manual		CC BY-NC 3.0
KiPA22	CT	Abdomen	Kidney	NIfTI	Not Reported	Not Reported	Not Reported	Not Reported	Renal cell carcinoma, Adenoma	Primary tumor	Renal vein, Kidney, Renal artery, Tumor	100	70	0	72	2852.7	70	No	4	Initial segmentation + Manual Refinement		CC BY-NC-ND
KiTS23	CT	Abdomen	Kidney	NIfTI	Reported	Reported	Reported	Not Reported	Renal cell carcinoma, Others	Primary tumor	Kidney, Tumor, Cyst	599	489	0	602	64549.1	489	No	8	Manual + nnUNet agreement verification		CC BY-NC-SA 4.0
Mediastinal-Lymph-Node-SEG	CT	Thorax (mediastinum)	Lymph nodes	DICOM	Reported	Not Reported	Reported	Not Reported	Breast cancer, Chronic lymphocytic leukemia, Lung non-small cell cancer, Hodgkinâ€˜s lymphoma, Small cell lung cancer, Renal cell cancer, Others	Enlarged lymph nodes	Lymph node	513	513	0	1438	9796.6	513	Yes		Not Reported	10	CC BY 4.0
CT-Lymph-Nodes	CT	Abdomen, Thorax (mediastinum)	Lymph nodes	DICOM, NIfTI	Not Reported	Not Reported	Not Reported	Not Reported	Lymphadenopathy (non-cancer)	Mediastinal lymph nodes, Abdominal lymph nodes	Lymph node	176	176	0	1031	4912.9	176	No		Not Reported		CC BY 3.0
